# Supplementary material for: Diffusion tubes: a method for the mass culture of ctenophores and other pelagic marine invertebrates
Source: PeerJ. 2020 Apr 7;8:e8938. doi: 10.7717/peerj.8938 (PMC7147435; doi:10.7717/peerj.8938)
Supplement: Supplemental Information 2 — The first tab in the file for each flow treatment contains depth profiles using the means and standard deviation. The following tab has all the raw data from 3 trials each. [file peerj-08-8938-s002.xlsx]

## Sheet: Low Flow Figures
							Tube 3						Tube 2					Tube 1						All Tubes
							Tube 3: Low Flow - Left Side						Tube 2: Low Flow - Left Side					Tube 1: Low Flow - Left Side
							Z (cm)	Temperature C	pH	DO			Z (cm)	Temperature C	pH	DO		Z (cm)	Temperature C	pH	DO		Low Flow All Tubes SUMMARY LEFT
							1	15.3333	7.83667	98.5			1	16.3889	7.82	100.4		1	14.9259	7.85667	102.4		T		Ph		DO
							12.7	14.2407	7.84667	100.567			12.7	15.1593	7.84333	100.333		12.7	13.9111	7.86	101.333		mean	stdev	mean	stdev	mean	stdev
							25.4	13.5741	7.87	101.3			25.4	14.5444	7.85333	100.433		25.4	13.6667	7.86333	101.2		15.6475	0.91987	7.84111	0.0138778	99.4833	3.65525						Standard Error
							38.1	13.2593	7.85	101.367			38.1	14.1926	7.86333	100.333		38.1	13.4741	7.87333	101.1		14.5302	0.803982	7.85056	0.00822147	100.367	1.10604		T	Ph	DO		T	pH	DO
							50.8	13.1296	7.88667	101.333			50.8	13.9444	7.85	99.9667		50.8	13.3481	7.86667	101		13.9691	0.605851	7.86278	0.00751542	100.917	0.419325		L/R MEAN				0.332599	0.00384682	0.192637
							63.5	13.0185	7.86667	101.133			63.5	13.7037	7.85333	99.6		63.5	13.2259	7.87333	100.8		13.6574	0.514905	7.86278	0.0118243	100.933	0.35473		15.3627	7.83861	100.698
							76.2	12.8519	7.86	100.933			76.2	13.5148	7.86667	99.2333		76.2	13.0444	7.88333	100.533		13.4648	0.406282	7.86778	0.0183586	100.817	0.579511		14.5222	7.85	100.806
							87.6						87.6					87.6					13.3	0.324914	7.86333	0.0120185	100.583	0.689807		14.0407	7.85278	100.843
							Tube 3: Low Flow - Right Side						Tube 2: Low Flow - Right Side					Tube 1: Low Flow - Right Side					13.1228	0.317528	7.86944	0.0122852	100.3	0.852936		13.7244	7.86306	100.779
							Z (cm)	Temperature C	pH	DO			Z (cm)	Temperature C	pH	DO		Z (cm)	Temperature C	pH	DO									13.5188	7.86389	100.697
							1	15.3	7.83333	101.267			1	15.2074	7.86667	101.3		1	14.8148	7.83333	101.3		Low Flow All Tubes SUMMARY Right							13.3429	7.8625	100.587
							12.7	14.2148	7.87333	100.833			12.7	14.7852	7.86667	100.933		12.7	14.4333	7.84333	101.733		T		Ph		DO			13.1944	7.865	100.617
							25.4	13.8481	7.85333	101.367			25.4	14.4963	7.86667	100.8		25.4	13.9296	7.83667	101.7		mean	stdev	mean	stdev	mean	stdev		STDEV				T	pH	DO
							38.1	13.5852	7.86	101.467			38.1	14.1889	7.9	100.267		38.1	13.6037	7.85	101.5		15.0778	0.311111	7.83611	0.0226282	100.617	1.22509		0.61549	0.018253	2.44017		0.247337	0.00405073	0.0934252
							50.8	13.4074	7.85	101.433			50.8	13.9111	7.87333	99.9667		50.8	13.4963	7.86333	101.633		14.5142	0.306728	7.84944	0.0305657	100.867	0.585947		0.555355	0.0193936	0.845995
							63.5	13.2296	7.87	101.133			63.5	13.7148	7.87333	99.5667		63.5	13.3704	7.86333	101.567		14.1123	0.377293	7.84278	0.0242861	101.283	0.292973		0.491572	0.0159008	0.356149
							76.2	13.1037	7.86667	100.933			76.2	13.5481	7.87333	99.4		76.2	13.2815	7.86	101.4		13.7914	0.383048	7.86333	0.0450925	101.117	0.579511		0.448977	0.0284584	0.467121
							87.6						87.6					87.6					13.5728	0.255135	7.86	0.0132288	101.05	0.867468		0.330708	0.0157937	0.723489
																							13.3858	0.208235	7.86167	0.00763763	100.75	0.998749		0.266575	0.00982807	0.844278
														LEFT = DASHED, RIGHT = SOLID									13.266	0.188128	7.86056	0.00917928	100.683	1.07277		0.252828	0.0107322	0.962853

## Sheet: Low Flow Profile Data
	Flow = 1.12 l/m TRIAL 1
8.5" Tubes : V=33.47L	Temp (C)						Ph						% DO
	Tube 3		Tube 2		Tube 1		Tube 3		Tube 2		Tube 1		Tube 3		Tube 2		Tube 1
Z (cm)	Left	Right	Left	Right	Left	Right	Left	Right	Left	Right	Left	Right	Left	Right	Left	Right	Left	Right
1	13.8889	14.4444	17.6667	14.7222	14.6667	14.9444	7.83	7.81	7.83	7.84	7.85	7.8	97.7	102.8	99.7	103.6	102.3	100.6
12.7	14.2778	13.8889	15.7778	14.5556	13.3889	14.4444	7.85	7.86	7.84	7.85	7.86	7.8	99.9	102	100.7	102	101.2	101.3
25.4	13.7222	13.5556	14.8333	14.3889	13.1667	13.8333	7.87	7.86	7.84	7.85	7.86	7.79	100.8	101.5	100.9	101.8	100.8	101.5
38.1	13.4444	13.3333	14.2778	14.1667	13	13.3333	7.85	7.89	7.87	7.91	7.88	7.8	101.1	101.6	100.8	101	100.8	101.4
50.8	13.2778	13.1667	13.8333	13.8333	12.8889	13.2778	7.85	7.87	7.84	7.87	7.87	7.83	101.2	101.6	100.4	100.5	100.8	101.6
63.5	13.1667	13	13.6111	13.4444	12.8333	13.1111	7.86	7.93	7.84	7.85	7.87	7.84	101	101	100.1	100.3	100.7	101
76.2	12.9444	12.8333	13.4444	13.4444	12.6667	13.0556	7.86	7.89	7.84	7.86	7.87	7.84	100.9	100.7	99.7	100.3	100.5	101.2
87.6
	Flow = 1.12 l/m TRIAL 2
	Tube 3		Tube 2		Tube 1		Tube 3		Tube 2		Tube 1		Tube 3		Tube 2		Tube 1
Z (cm)	Left	Right	Left	Right	Left	Right	Left	Right	Left	Right	Left	Right	Left	Right	Left	Right	Left	Right
1	14.3333	14.0556	15.7	15.7	15.1111	14.5	7.83	7.89	7.83	7.88	7.85	7.83	102.4	101.6	101.5	100.1	102.6	102.1
12.7	13.8333	13.5556	15.1	15.1	13.9444	14.5556	7.84	7.95	7.85	7.87	7.85	7.83	102.6	100.3	100.3	100.2	102.1	102.6
25.4	13.5	13.3889	14.5	14.7	13.8333	14.0556	7.9	7.9	7.87	7.87	7.86	7.84	102.4	101.2	100.4	100.1	102	102.2
38.1	13.3333	13.2222	14.2	14.3	13.7222	13.7778	7.87	7.89	7.86	7.91	7.86	7.84	102	101.3	100.3	99.9	101.8	102
50.8	13.1667	13.0556	14	13.9	13.5556	13.6111	7.92	7.88	7.86	7.88	7.86	7.88	101.6	101.2	99.9	99.6	101.6	102.3
63.5	13	12.8889	13.7	13.8	13.4444	13.5	7.88	7.87	7.86	7.87	7.88	7.87	101.3	100.8	99.5	99	101.4	102.8
76.2	12.7778	12.7778	13.5	13.5	13.1667	13.3889	7.87	7.89	7.89	7.87	7.91	7.86	100.9	100.7	99	98.6	101	102.3
87.6
	Flow = 1.12 l/m TRIAL 3
	Tube 3		Tube 2		Tube 1		Tube 3		Tube 2		Tube 1		Tube 3		Tube 2		Tube 1
Z (cm)	Left	Right	Left	Right	Left	Right	Left	Right	Left	Right	Left	Right	Left	Right	Left	Right	Left	Right
1	17.7778	17.4	15.8	15.2	15	15	7.85	7.8	7.8	7.88	7.87	7.87	95.4	99.4	100	100.2	102.3	101.2
12.7	14.6111	15.2	14.6	14.7	14.4	14.3	7.85	7.81	7.84	7.88	7.87	7.9	99.2	100.2	100	100.6	100.7	101.3
25.4	13.5	14.6	14.3	14.4	14	13.9	7.84	7.8	7.85	7.88	7.87	7.88	100.7	101.4	100	100.5	100.8	101.4
38.1	13	14.2	14.1	14.1	13.7	13.7	7.83	7.8	7.86	7.88	7.88	7.91	101	101.5	99.9	99.9	100.7	101.1
50.8	12.9444	14	14	14	13.6	13.6	7.89	7.8	7.85	7.87	7.87	7.88	101.2	101.5	99.6	99.8	100.6	101
63.5	12.8889	13.8	13.8	13.9	13.4	13.5	7.86	7.81	7.86	7.9	7.87	7.88	101.1	101.6	99.2	99.4	100.3	100.9
76.2	12.8333	13.7	13.6	13.7	13.3	13.4	7.85	7.82	7.87	7.89	7.87	7.88	101	101.4	99	99.3	100.1	100.7
87.6
Low flow Tube 3 SUMMARY LEFT				Low Flow Tube 3 SUMMARY RIGHT			Low Flow Tube 2 SUMMARY LEFT			Low Flow Tube 2 SUMMARY RIGHT			Low Flow Tube 1 SUMMARY LEFT			Low Flow Tube 1 SUMMARY RIGHT				Low Flow All Tubes SUMMARY LEFT
Z (cm)	Temperature C	pH	DO	Temperature C	pH	DO	Temperature C	pH	DO	Temperature C	pH	DO	Temperature C	pH	DO	Temperature C	pH	DO		T		Ph		DO
1	15.3333	7.83667	98.5	15.3	7.83333	101.267	16.3889	7.82	100.4	15.2074	7.86667	101.3	14.9259	7.85667	102.4	14.8148	7.83333	101.3		mean	stdev	mean	stdev	mean	stdev
12.7	14.2407	7.84667	100.567	14.2148	7.87333	100.833	15.1593	7.84333	100.333	14.7852	7.86667	100.933	13.9111	7.86	101.333	14.4333	7.84333	101.733		15.5494	0.755032	7.83778	0.0183586	100.433	1.95021
25.4	13.5741	7.87	101.3	13.8481	7.85333	101.367	14.5444	7.85333	100.433	14.4963	7.86667	100.8	13.6667	7.86333	101.2	13.9296	7.83667	101.7		14.437	0.646813	7.85	0.00881917	100.744	0.523167
38.1	13.2593	7.85	101.367	13.5852	7.86	101.467	14.1926	7.86333	100.333	14.1889	7.9	100.267	13.4741	7.87333	101.1	13.6037	7.85	101.5		13.9284	0.535519	7.86222	0.0083887	100.978	0.474146
50.8	13.1296	7.88667	101.333	13.4074	7.85	101.433	13.9444	7.85	99.9667	13.9111	7.87333	99.9667	13.3481	7.86667	101	13.4963	7.86333	101.633		13.642	0.488795	7.86222	0.0117063	100.933	0.536449
63.5	13.0185	7.86667	101.133	13.2296	7.87	101.133	13.7037	7.85333	99.6	13.7148	7.87333	99.5667	13.2259	7.87333	100.8	13.3704	7.86333	101.567		13.4741	0.421751	7.86778	0.0183586	100.767	0.712585
76.2	12.8519	7.86	100.933	13.1037	7.86667	100.933	13.5148	7.86667	99.2333	13.5481	7.87333	99.4	13.0444	7.88333	100.533	13.2815	7.86	101.4		13.316	0.351371	7.86444	0.0101835	100.511	0.806455
																				13.137	0.341043	7.87	0.0120185	100.233	0.888819
Low flow Tube 3 DEVIATIONS LEFT				Low Flow Tube 3 DEVIATIONS RIGHT			Low Flow Tube 2 DEVIATIONS LEFT			Low Flow Tube 2 DEVIATIONS RIGHT			Low Flow Tube 1 DEVIATIONS LEFT			Low Flow Tube 1 DEVIATIONS RIGHT				Low Flow All Tubes SUMMARY RIGHT
Z (cm)	Temperature C	pH	DO	Temperature C	pH	DO	Temperature C	pH	DO	Temperature C	pH	DO	Temperature C	pH	DO	Temperature C	pH	DO		T		Ph		DO
1	2.12858	0.011547	3.56791	1.82902	0.0493288	1.72434	1.10772	0.0173205	0.964365	0.488931	0.023094	1.99249	0.231296	0.011547	0.173205	0.274049	0.0351188	0.754983		mean	stdev	mean	stdev	mean	stdev
12.7	0.390209	0.0057735	1.79536	0.869322	0.070946	1.0116	0.591121	0.0057735	0.351188	0.282041	0.0152753	0.945163	0.506379	0.01	0.70946	0.12814	0.051316	0.750555		15.1074	0.257587	7.84444	0.019245	101.289	0.019245
25.4	0.1283	0.03	0.953939	0.656434	0.0503322	0.152753	0.26943	0.0152753	0.450925	0.1765	0.0152753	0.888819	0.440959	0.0057735	0.69282	0.114036	0.0450925	0.43589		14.4778	0.287771	7.86111	0.0157527	101.167	0.493288
38.1	0.231296	0.02	0.550757	0.535336	0.0519615	0.152753	0.0891201	0.0057735	0.450925	0.101835	0.0173205	0.635085	0.410711	0.011547	0.608276	0.237355	0.0556776	0.458258		14.0914	0.353045	7.85222	0.0150308	101.289	0.455013
50.8	0.169725	0.0351188	0.23094	0.516199	0.043589	0.208167	0.096225	0.01	0.404145	0.083887	0.0057735	0.472582	0.398351	0.0057735	0.52915	0.189324	0.0288675	0.650641		13.7926	0.343328	7.87	0.0264575	101.078	0.702641
63.5	0.139812	0.011547	0.152753	0.49707	0.06	0.416333	0.0944989	0.011547	0.458258	0.239427	0.0251661	0.665833	0.340721	0.0057735	0.556776	0.224525	0.0208167	1.06927		13.6049	0.268852	7.86222	0.0117063	101.011	0.910026
76.2	0.0848625	0.01	0.057735	0.517154	0.0404145	0.404145	0.0788289	0.0251661	0.404145	0.134409	0.0152753	0.8544	0.333888	0.023094	0.450925	0.195736	0.02	0.818535		13.4383	0.249618	7.86889	0.00509175	100.756	1.05216
																				13.3111	0.223699	7.86667	0.00666667	100.578	1.04633

## Sheet: Medium Flow Figures
		Tube 3				LEFT = DASHED, RIGHT = SOLID		Tube 2						Tube 1							All tubes
		Tube 3: Med Flow - Left Side						Tube 2: Med Flow - Left Side					Tube 1: Med Flow - Left Side					Med Flow All Tubes SUMMARY LEFT
		Z (cm)	Temperature C	pH	DO			Z (cm)	Temperature C	pH	DO		Z (cm)	Temperature C	pH	DO		T		Ph		DO			L/R MEANS
		1	14.0333	7.88667	102.2			1	15.3	7.90333	100.267		1	14.0667	7.89333	102.133		mean	stdev	mean	stdev	mean	stdev		T	PH	DO
		12.7	13.9667	7.9	101.267			12.7	14.3333	7.9	99.6		12.7	13.9333	7.89333	101.467		14.4667	0.72188	7.89444	0.0083887	101.533	1.09747		14.6611	7.89889	101.267
		25.4	13.5333	7.89667	101.233			25.4	13.6333	7.89667	100.267		25.4	13.7	7.89667	101.133		14.0778	0.221944	7.89778	0.003849	100.778	1.02488		14.1806	7.89556	100.422
		38.1	13.4333	7.90333	101.1			38.1	13.3	7.89333	100.267		38.1	13.5	7.89333	100.867		13.6222	0.083887	7.89667	1.25607e-15	100.878	0.531594		13.6778	7.89222	100.644
		50.8	13.2667	7.90667	100.867			50.8	13.1333	7.89	100		50.8	13.2333	7.89667	100.4		13.4111	0.101835	7.89667	0.0057735	100.744	0.429901		13.4389	7.89222	100.511
		63.5	13.1	7.90333	100.367			63.5	12.9333	7.88333	99.6667		63.5	13.1333	7.9	100.367		13.2111	0.0693889	7.89778	0.0083887	100.422	0.43376		13.2444	7.89222	100.222
		76.2	12.8	7.90333	98.6667			76.2	12.7667	7.88667	99.2667		76.2	12.9333	7.9	99.4		13.0556	0.107152	7.89556	0.0107152	100.133	0.404145		13.0944	7.89056	99.95
																		12.8333	0.0881917	7.89667	0.00881917	99.1111	0.390631		12.9	7.89333	99.2944
		Tube 3: Med Flow - Right Side						Tube 2: Med Flow - Right Side					Tube 1: Med Flow - Right Side					Med Flow All Tubes SUMMARY RIGHT
		Z (cm)	Temperature C	pH	DO			Z (cm)	Temperature C	pH	DO		Z (cm)	Temperature C	pH	DO		T		pH		DO			STDEV
		1	14.3333	7.89333	103.067			1	14.2333	7.88667	101.8		1	16	7.93	98.1333		mean	stdev	mean	stdev	mean	stdev		0.857129	0.015861
		12.7	14.0667	7.89667	101.5			12.7	14.05	7.89	100.433		12.7	14.7333	7.89333	98.2667		14.8556	0.992378	7.90333	0.0233333	101	2.56212		0.305872	0.00359117
		25.4	13.7333	7.9	101.6			25.4	13.6	7.88667	100.967		25.4	13.8667	7.87667	98.6667		14.2833	0.389801	7.89333	0.00333333	100.067	1.64756		0.10861	0.00585314
		38.1	13.4333	7.9	101.433			38.1	13.3667	7.89333	100.833		38.1	13.6	7.87	98.5667		13.7333	0.133333	7.88778	0.0117063	100.411	1.54356		0.11101	0.0107631
		50.8	13.2333	7.89667	101.067			50.8	13.2333	7.89667	100.467		50.8	13.3667	7.86667	98.5333		13.4667	0.120185	7.88778	0.0157527	100.278	1.51193		0.0731845	0.0128546
		63.5	13.0667	7.9	100.733			63.5	13.0667	7.88667	100.267		63.5	13.2667	7.87	98.3		13.2778	0.07698	7.88667	0.0173205	100.022	1.32386		0.111311	0.012873
		76.2	12.8667	7.90333	100.4			76.2	12.9	7.89667	100.1		76.2	13.1333	7.87	97.9333		13.1333	0.11547	7.88556	0.0150308	99.7667	1.29142		0.116744	0.0132288
																		12.9667	0.145297	7.89	0.0176383	99.4778	1.34591

## Sheet: Medium Flow Profile Data
	Flow = 2.25 l/m TRIAL 1
8.5" Tubes V=33.47L	Temp (C)						Ph						% DO
	Tube 3		Tube 2		Tube 1		Tube 3		Tube 2		Tube 1		Tube 3		Tube 2		Tube 1
Z (cm)	Left	Right	Left	Right	Left	Right	Left	Right	Left	Right	Left	Right	Left	Right	Left	Right	Left	Right
1	13.7	13.7	14.6	14	13.9	19.4	7.88	7.9	7.88	7.9	7.9	8.01	102.9	102.9	101.1	102.1	103.4	93.2
12.7	13.9	13.8	14.1	13.7	14	16.2	7.89	7.9	7.88	7.9	7.9	7.9	101.5	101.5	100.2	100.8	102.5	96.4
25.4	13.6	13.6	13.5	13.3	13.8	14.1	7.89	7.9	7.88	7.9	7.9	7.85	101.3	101.2	100.6	100.7	102.6	98.3
38.1	13.5	13.3	13.2	13.2	13.6	13.7	7.89	7.9	7.88	7.9	7.89	7.83	101	101	100.5	100.4	102.3	98.5
50.8	13.3	13.2	13.1	13.1	13.3	13.5	7.9	7.89	7.88	7.9	7.9	7.83	100.8	100.8	100.3	100.2	101.8	98.6
63.5	13.1	13	12.9	12.9	13.2	13.5	7.89	7.91	7.88	7.88	7.9	7.83	100	100.1	99.6	99.8	101.4	98.8
76.2	12.9	12.6	12.8	12.7	13	13.3	7.9	7.9	7.88	7.9	7.9	7.83	99.4	99.7	99.4	99.3	100.8	98.4
	Flow = 2.25 l/m TRIAL 2
	Tube 3		Tube 2		Tube 1		Tube 3		Tube 2		Tube 1		Tube 3		Tube 2		Tube 1
Z (cm)	Left	Right	Left	Right	Left	Right	Left	Right	Left	Right	Left	Right	Left	Right	Left	Right	Left	Right
1	13.7	15.1	13.8	14.4	14	14.6	7.89	7.89	7.91	7.85	7.9	7.88	102	102.7	102.8	102	102.7	100
12.7	13.6	14.5	13.7	14.4	13.3	14.1	7.91	7.89	7.91	7.86	7.9	7.88	101	101.2	100.3	99.8	102.8	99.4
25.4	13.3	14	13.4	13.7	13.3	14	7.9	7.89	7.91	7.85	7.91	7.88	100.9	102	100.3	100.6	102.3	99.1
38.1	13.2	13.6	13.1	13.4	13.3	13.7	7.91	7.89	7.91	7.87	7.91	7.88	100.7	101.6	100.2	101.1	101.9	98.7
50.8	13	13.3	13	13.3	13.1	13.3	7.91	7.89	7.9	7.88	7.91	7.87	100.3	101.3	99.9	100.6	101.4	98.8
63.5	12.9	13.2	12.9	13.2	13	13.2	7.91	7.88	7.9	7.87	7.91	7.88	100	101.2	99.5	100.3	100.9	98.4
76.2	12.8	13	12.7	13.1	12.8	13.1	7.91	7.9	7.9	7.88	7.91	7.88	99.6	101	99.1	100.3	100.3	98.1
	Flow = 2.25 l/m TRIAL 3
	Tube 3		Tube 2		Tube 1		Tube 3		Tube 2		Tube 1		Tube 3		Tube 2		Tube 1
Z (cm)	Left	Right	Left	Right	Left	Right	Left	Right	Left	Right	Left	Right	Left	Right	Left	Right	Left	Right
1	14.7	14.2	17.5	14.3	14.3	14	7.89	7.89	7.92	7.91	7.88	7.9	101.7	103.6	96.9	101.3	100.3	101.2
12.7	14.4	13.9	15.2	14;0	14.5	13.9	7.9	7.9	7.91	7.91	7.88	7.9	101.3	101.8	98.3	100.7	99.1	99
25.4	13.7	13.6	14	13.8	14	13.5	7.9	7.91	7.9	7.91	7.88	7.9	101.5	101.6	99.9	101.6	98.5	98.6
38.1	13.6	13.4	13.6	13.5	13.6	13.4	7.91	7.91	7.89	7.91	7.88	7.9	101.6	101.7	100.1	101	98.4	98.5
50.8	13.5	13.2	13.3	13.3	13.3	13.3	7.91	7.91	7.89	7.91	7.88	7.9	101.5	101.1	99.8	100.6	98	98.2
63.5	13.3	13	13	13.1	13.2	13.1	7.91	7.91	7.87	7.91	7.89	7.9	101.1	100.9	99.9	100.7	98.8	97.7
76.2	12.7	13	12.8	12.9	13	13	7.9	7.91	7.88	7.91	7.89	7.9	97	100.5	99.3	100.7	97.1	97.3
Medflow Tube 3 SUMMARY LEFT				Med Flow Tube 3 SUMMARY RIGHT			Med Flow Tube 2 SUMMARY LEFT			Med Flow Tube 2 SUMMARY RIGHT			Med Flow Tube 1 SUMMARY LEFT			Med Flow Tube 1 SUMMARY RIGHT				Med Flow All Tubes SUMMARY LEFT
Z (cm)	Temperature C	pH	DO	Temperature C	pH	DO	Temperature C	pH	DO	Temperature C	pH	DO	Temperature C	pH	DO	Temperature C	pH	DO		T		Ph		DO
1	14.0333	7.88667	102.2	14.3333	7.89333	103.067	15.3	7.90333	100.267	14.2333	7.88667	101.8	14.0667	7.89333	102.133	16	7.93	98.1333		mean	stdev	mean	stdev	mean	stdev
12.7	13.9667	7.9	101.267	14.0667	7.89667	101.5	14.3333	7.9	99.6	14.05	7.89	100.433	13.9333	7.89333	101.467	14.7333	7.89333	98.2667		14.4667	0.72188	7.89444	0.0083887	101.533	1.09747
25.4	13.5333	7.89667	101.233	13.7333	7.9	101.6	13.6333	7.89667	100.267	13.6	7.88667	100.967	13.7	7.89667	101.133	13.8667	7.87667	98.6667		14.0778	0.221944	7.89778	0.003849	100.778	1.02488
38.1	13.4333	7.90333	101.1	13.4333	7.9	101.433	13.3	7.89333	100.267	13.3667	7.89333	100.833	13.5	7.89333	100.867	13.6	7.87	98.5667		13.6222	0.083887	7.89667	1.25607e-15	100.878	0.531594
50.8	13.2667	7.90667	100.867	13.2333	7.89667	101.067	13.1333	7.89	100	13.2333	7.89667	100.467	13.2333	7.89667	100.4	13.3667	7.86667	98.5333		13.4111	0.101835	7.89667	0.0057735	100.744	0.429901
63.5	13.1	7.90333	100.367	13.0667	7.9	100.733	12.9333	7.88333	99.6667	13.0667	7.88667	100.267	13.1333	7.9	100.367	13.2667	7.87	98.3		13.2111	0.0693889	7.89778	0.0083887	100.422	0.43376
76.2	12.8	7.90333	98.6667	12.8667	7.90333	100.4	12.7667	7.88667	99.2667	12.9	7.89667	100.1	12.9333	7.9	99.4	13.1333	7.87	97.9333		13.0556	0.107152	7.89556	0.0107152	100.133	0.404145
																				12.8333	0.0881917	7.89667	0.00881917	99.1111	0.390631
Med flow Tube 3 DEVIATIONS LEFT				Med Flow Tube 3 DEVIATIONS RIGHT			Med Flow Tube 2 DEVIATIONS LEFT			Med Flow Tube 2 DEVIATIONS RIGHT			Med Flow Tube 1 DEVIATIONS LEFT			Med Flow Tube 1 DEVIATIONS RIGHT				Med Flow All Tubes SUMMARY RIGHT
Z (cm)	Temperature C	pH	DO	Temperature C	pH	DO	Temperature C	pH	DO	Temperature C	pH	DO	Temperature C	pH	DO	Temperature C	pH	DO		T		Ph		DO
1	0.57735	0.0057735	0.6245	0.70946	0.0057735	0.472582	1.94679	0.0208167	3.03699	0.208167	0.0321455	0.43589	0.208167	0.011547	1.62583	2.95973	0.07	4.31432		mean	stdev	mean	stdev	mean	stdev
12.7	0.404145	0.01	0.251661	0.378594	0.0057735	0.3	0.776745	0.0173205	1.12694	0.494975	0.0264575	0.550757	0.602771	0.011547	2.05508	1.2741	0.011547	1.62891		14.8556	0.992378	7.90333	0.0233333	101	2.56212
25.4	0.208167	0.0057735	0.305505	0.23094	0.01	0.4	0.321455	0.0152753	0.351188	0.264575	0.0321455	0.550757	0.360555	0.0152753	2.28546	0.321455	0.0251661	0.404145		14.2833	0.389801	7.89333	0.00333333	100.067	1.64756
38.1	0.208167	0.011547	0.458258	0.152753	0.01	0.378594	0.264575	0.0152753	0.208167	0.152753	0.0208167	0.378594	0.173205	0.0152753	2.14554	0.173205	0.0360555	0.11547		13.7333	0.133333	7.88778	0.0117063	100.411	1.54356
50.8	0.251661	0.0057735	0.602771	0.057735	0.011547	0.251661	0.152753	0.01	0.264575	0.11547	0.0152753	0.23094	0.11547	0.0152753	2.08806	0.11547	0.0351188	0.305505		13.4667	0.120185	7.88778	0.0157527	100.278	1.51193
63.5	0.2	0.011547	0.635085	0.11547	0.0173205	0.568624	0.057735	0.0152753	0.208167	0.152753	0.0208167	0.450925	0.11547	0.01	1.37961	0.208167	0.0360555	0.556776		13.2778	0.07698	7.88667	0.0173205	100.022	1.32386
76.2	0.1	0.0057735	1.44684	0.23094	0.0057735	0.655744	0.057735	0.011547	0.152753	0.2	0.0152753	0.72111	0.11547	0.01	2.00749	0.152753	0.0360555	0.568624		13.1333	0.11547	7.88556	0.0150308	99.7667	1.29142
																				12.9667	0.145297	7.89	0.0176383	99.4778	1.34591

## Sheet: High Flow Figures
		Tube 3				LEFT = DASHED, RIGHT = SOLID		Tube 2						Tube 1
		Tube 3: Hi Flow - Left Side						Tube 2: Hi Flow - Left Side					Tube 1: Hi Flow - Left Side					Hi Flow All Tubes SUMMARY LEFT
		Z (cm)	Temperature C	pH	DO			Z (cm)	Temperature C	pH	DO		Z (cm)	Temperature C	pH	DO		T		Ph		DO		High Flow tubes: The left side of the tube is warmer towards the top, is slightly more acidic, and has lower DO. Both tubes have a weak thermocline, fairly stable pH, and variable DO throughout the tube.
		1	16.9	7.88667	99.0333			1	16.0333	7.83	96.2667		1	17.6	7.89	97.8333		mean	stdev	mean	stdev	mean	stdev
		12.7	15.2667	7.91	98.1667			12.7	15.2333	7.85667	95.6		12.7	15.0333	7.89	101		16.8444	0.784809	7.86889	0.03372	97.7111	1.38738
		25.4	14	7.91667	99.3667			25.4	14.7333	7.87333	94.9667		25.4	13.9667	7.87667	101.667		15.1778	0.126198	7.88556	0.026943	98.2556	2.7011
		38.1	13.7	7.91333	99.5			38.1	14.3333	7.88	95.3333		38.1	13.5333	7.87667	101.767		14.2333	0.433333	7.88889	0.0241139	98.6667	3.40441
		50.8	13.5	7.91	99.4333			50.8	13.9667	7.88333	94.6	-	50.8	13.3667	7.87667	101.767		13.8556	0.422076	7.89	0.0202759	98.8667	3.26309
		63.5	13.3	7.91333	98.8			63.5	13.4333	7.89	94.4		63.5	13.1667	7.87333	101.367		13.6111	0.315054	7.89	0.0176383	98.6	3.65529
		76.2	13.1667	7.91333	98.7			76.2	12.7667	7.89333	96.2333		76.2	12.9333	7.88333	101.033		13.3	0.133333	7.89222	0.0200924	98.1889	3.52331
																		12.9556	0.200924	7.89667	0.0152753	98.6556	2.40031
		Tube 3: Hi Flow - Right Side						Tube 2: Hi Flow - Right Side					Tube 1: Hi Flow - Right Side					Hi Flow All Tubes SUMMARY RIGHT
		Z (cm)	Temperature C	pH	DO			Z (cm)	Temperature C	pH	DO		Z (cm)	Temperature C	pH	DO		T		pH		DO			L/R MEANS
		1	16.35	7.87	98.5			1	15.4333	7.88667	96.6667		1	16.9333	7.88667	98.4667		mean	stdev	mean	stdev	mean	stdev		T	PH	DO
		12.7	14.7	7.905	98.9			12.7	14.7	7.90333	96.6333		12.7	14.3	7.89333	101.7		16.2389	0.756148	7.88111	0.0096225	97.8778	1.04899		16.5417	7.875	97.7944
		25.4	14.05	7.91	99.55			25.4	14.3667	7.90333	96.2		25.4	13.8333	7.89	102		14.5667	0.23094	7.90056	0.0063099	99.0778	2.53801		14.8722	7.89306	98.6667
		38.1	13.6	7.915	99.55			38.1	14.0333	7.90667	95.7		38.1	13.5333	7.89333	102		14.0833	0.268225	7.90111	0.0101835	99.25	2.91161		14.1583	7.895	98.9583
		50.8	13.4	7.92	99.45			50.8	13.6333	7.90667	95.7333		50.8	13.3333	7.89667	101.833		13.7222	0.271484	7.905	0.0109291	99.0833	3.17582		13.7889	7.8975	98.975
		63.5	13.25	7.915	98.9			63.5	13.2	7.91	95.8333		63.5	13.1667	7.89667	101.667		13.4556	0.157527	7.90778	0.0117063	99.0056	3.07419		13.5333	7.89889	98.8028
		76.2	13.05	7.93	98.6			76.2	12.8	7.91333	96.9		76.2	12.9	7.89667	101.433		13.2056	0.0419435	7.90722	0.00947707	98.8	2.91795		13.2528	7.89972	98.4944
																		12.9167	0.125831	7.91333	0.0166667	98.9778	2.29016		12.9361	7.905	98.8167

## Sheet: High Flow Profile Data
	Flow = 4.5 l/m TRIAL 1
8.5" Tubes V=33.47L	Temp (C)						Ph						% DO
	Tube 3		Tube 2		Tube 1		Tube 3		Tube 2		Tube 1		Tube 3		Tube 2		Tube 1
Z (cm)	Left	Right	Left	Right	Left	Right	Left	Right	Left	Right	Left	Right	Left	Right	Left	Right	Left	Right
1	17	16.6	16.7	16	19.6	17	7.92	7.9	7.81	7.87	7.86	7.87	99.4	98.1	97.6	96.5	95	97.9
12.7	15.6	14.8	16.7	15.9	16.1	14.3	7.92	7.92	7.81	7.87	7.86	7.88	97.8	99.1	95.5	95.5	100.6	101.8
25.4	14.2	14.1	16.4	15.7	14.1	13.9	7.91	7.92	7.85	7.87	7.83	7.88	99.2	99.7	93.7	94.6	102.1	102.1
38.1	13.8	13.5	16.1	15.4	13.7	13.6	7.9	7.92	7.86	7.88	7.83	7.89	99.5	99.6	92.5	93.7	102.4	102.1
50.8	13.6	13.4	15.5	14.7	13.5	13.4	7.89	7.92	7.86	7.88	7.84	7.89	99.6	99.4	91.5	93.3	102.6	102.1
63.5	13.4	13.3	14.5	13.8	13.4	13.3	7.89	7.92	7.87	7.88	7.84	7.89	98.8	98.9	92	93.6	102.3	102.1
76.2	13.2	13.1	13.1	13.1	13.3	13.1	7.89	7.93	7.87	7.89	7.85	7.89	98.6	98.5	94	94.4	102	101.6
	Flow = 4.5 l/m TRIAL 2
	Tube 3		Tube 2		Tube 1		Tube 3		Tube 2		Tube 1		Tube 3		Tube 2		Tube 1
Z (cm)	Left	Right	Left	Right	Left	Right	Left	Right	Left	Right	Left	Right	Left	Right	Left	Right	Left	Right
1	15.9	16.1	15.6	14.7	17.2	16.8	7.92	7.84	7.78	7.9	7.91	7.89	99.1	98.9	95.2	96.7	98.1	98.8
12.7	14.6	14.6	14.7	13.8	14.6	14.3	7.93	7.89	7.84	7.92	7.91	7.9	98.8	98.7	94.6	97.4	101.2	101.8
25.4	13.8	14	14	13.6	14	13.8	7.93	7.9	7.86	7.92	7.9	7.89	99.5	99.4	94.3	96.9	101.6	102.2
38.1	13.6	13.7	13.5	13.3	13.5	13.5	7.93	7.91	7.87	7.92	7.9	7.9	99.5	99.5	94.7	96.4	101.6	102.2
50.8	13.4	13.4	13.2	13	13.4	13.4	7.93	7.92	7.88	7.92	7.89	7.9	99.3	99.5	95.5	96.8	101.7	102.1
63.5	13.2	13.2	12.8	12.9	13.2	13.2	7.93	7.91	7.89	7.93	7.88	7.9	98.8	98.9	95.2	96.5	101.1	101.8
76.2	13	13	12.4	12.6	12.8	12.9	7.93	7.93	7.89	7.93	7.9	7.9	98.6	98.7	96.8	98.2	100.9	101.5
	Flow = 4.5 l/m TRIAL 3
	Tube 3		Tube 2		Tube 1		Tube 3		Tube 2		Tube 1		Tube 3		Tube 2		Tube 1
Z (cm)	Left	Right	Left	Right	Left	Right	Left	Right	Left	Right	Left	Right	Left	Right	Left	Right	Left	Right
1	17.8		15.8	15.6	16	17	7.82		7.9	7.89	7.9	7.9	98.6		96	96.8	100.4	98.7
12.7	15.6		14.3	14.4	14.4	14.3	7.88		7.92	7.92	7.9	7.9	97.9		96.7	97	101.2	101.5
25.4	14		13.8	13.8	13.8	13.8	7.91		7.91	7.92	7.9	7.9	99.4		96.9	97.1	101.3	101.7
38.1	13.7		13.4	13.4	13.4	13.5	7.91		7.91	7.92	7.9	7.89	99.5		98.8	97	101.3	101.7
50.8	13.5		13.2	13.2	13.2	13.2	7.91		7.91	7.92	7.9	7.9	99.4		96.8	97.1	101	101.3
63.5	13.3		13	12.9	12.9	13	7.92		7.91	7.92	7.9	7.9	98.8		96	97.4	100.7	101.1
76.2	13.1		12.8	12.7	12.7	12.7	7.92		7.92	7.92	7.9	7.9	98.9		97.9	98.1	100.2	101.2
							7.93
Hi flow Tube 3 SUMMARY LEFT				Hi Flow Tube 3 SUMMARY RIGHT			Hi Flow Tube 2 SUMMARY LEFT			Hi Flow Tube 2 SUMMARY RIGHT			Hi Flow Tube 1 SUMMARY LEFT			Hi Flow Tube 1 SUMMARY RIGHT				Hi Flow All Tubes SUMMARY LEFT
Z (cm)	Temperature C	pH	DO	Temperature C	pH	DO	Temperature C	pH	DO	Temperature C	pH	DO	Temperature C	pH	DO	Temperature C	pH	DO		T		Ph		DO
1	16.9	7.88667	99.0333	16.35	7.87	98.5	16.0333	7.83	96.2667	15.4333	7.88667	96.6667	17.6	7.89	97.8333	16.9333	7.88667	98.4667		mean	stdev	mean	stdev	mean	stdev
12.7	15.2667	7.91	98.1667	14.7	7.905	98.9	15.2333	7.85667	95.6	14.7	7.90333	96.6333	15.0333	7.89	101	14.3	7.89333	101.7		16.8444	0.784809	7.86889	0.03372	97.7111	1.38738
25.4	14	7.91667	99.3667	14.05	7.91	99.55	14.7333	7.87333	94.9667	14.3667	7.90333	96.2	13.9667	7.87667	101.667	13.8333	7.89	102		15.1778	0.126198	7.88556	0.026943	98.2556	2.7011
38.1	13.7	7.91333	99.5	13.6	7.915	99.55	14.3333	7.88	95.3333	14.0333	7.90667	95.7	13.5333	7.87667	101.767	13.5333	7.89333	102		14.2333	0.433333	7.88889	0.0241139	98.6667	3.40441
50.8	13.5	7.91	99.4333	13.4	7.92	99.45	13.9667	7.88333	94.6	13.6333	7.90667	95.7333	13.3667	7.87667	101.767	13.3333	7.89667	101.833		13.8556	0.422076	7.89	0.0202759	98.8667	3.26309
63.5	13.3	7.91333	98.8	13.25	7.915	98.9	13.4333	7.89	94.4	13.2	7.91	95.8333	13.1667	7.87333	101.367	13.1667	7.89667	101.667		13.6111	0.315054	7.89	0.0176383	98.6	3.65529
76.2	13.1667	7.91333	98.7	13.05	7.93	98.6	12.7667	7.89333	96.2333	12.8	7.91333	96.9	12.9333	7.88333	101.033	12.9	7.89667	101.433		13.3	0.133333	7.89222	0.0200924	98.1889	3.52331
																				12.9556	0.200924	7.89667	0.0152753	98.6556	2.40031
Hi flow Tube 3 DEVIATIONS LEFT				Hi Flow Tube 3 DEVIATIONS RIGHT			Hi Flow Tube 2 DEVIATIONS LEFT			Hi Flow Tube 2 DEVIATIONS RIGHT			Hi Flow Tube 1 DEVIATIONS LEFT			Hi Flow Tube 1 DEVIATIONS RIGHT				Hi Flow All Tubes SUMMARY RIGHT
Z (cm)	Temperature C	pH	DO	Temperature C	pH	DO	Temperature C	pH	DO	Temperature C	pH	DO	Temperature C	pH	DO	Temperature C	pH	DO		T		Ph		DO
1	0.953939	0.057735	0.404145	0.353553	0.0424264	0.565685	0.585947	0.06245	1.22202	0.665833	0.0152753	0.152753	1.83303	0.0264575	2.70986	0.11547	0.0152753	0.493288		mean	stdev	mean	stdev	mean	stdev
12.7	0.57735	0.0264575	0.550757	0.141421	0.0212132	0.282843	1.28582	0.0568624	1.05357	1.08167	0.0288675	1.00167	0.929157	0.0264575	0.34641	2.17558e-15	0.011547	0.173205		16.2389	0.756148	7.88111	0.0096225	97.8778	1.04899
25.4	0.2	0.011547	0.152753	0.0707107	0.0141421	0.212132	1.44684	0.0321455	1.70098	1.15902	0.0288675	1.38924	0.152753	0.0404145	0.404145	0.057735	0.01	0.264575		14.5667	0.23094	7.90056	0.0063099	99.0778	2.53801
38.1	0.1	0.0152753	0	0.141421	0.00707107	0.0707107	1.5308	0.0264575	3.19739	1.18462	0.023094	1.75784	0.152753	0.0404145	0.568624	0.057735	0.0057735	0.264575		14.0833	0.268225	7.90111	0.0101835	99.25	2.91161
50.8	0.1	0.02	0.152753	0	0	0.0707107	1.32791	0.0251661	2.76225	0.929157	0.023094	2.11266	0.152753	0.0321455	0.802081	0.11547	0.0057735	0.46188		13.7222	0.271484	7.905	0.0109291	99.0833	3.17582
63.5	#REF!	0.0208167	0	0.0707107	0.00707107	0	0.929157	0.02	2.1166	0.519615	0.0264575	1.98578	0.251661	0.0305505	0.832666	0.152753	0.0057735	0.51316		13.4556	0.157527	7.90778	0.0117063	99.0056	3.07419
76.2	0.152753	0.0208167	0.173205	0.0707107	0	0.141421	0.351188	0.0251661	2.0108	0.264575	0.0208167	2.16564	0.321455	0.0288675	0.907377	0.2	0.0057735	0.208167		13.2056	0.0419435	7.90722	0.00947707	98.8	2.91795
																				12.9167	0.125831	7.91333	0.0166667	98.9778	2.29016
